# Supplementary material for: Diagnostic Accuracy of Sternum Measurements for Sex Estimation: A Systematic Review with Meta-Analysis
Source: Diagnostics (Basel). 2026 Apr 22;16(9):1255. doi: 10.3390/diagnostics16091255 (PMC13162775; doi:10.3390/diagnostics16091255)
Supplement: Supplementary file 1 [file diagnostics-16-01255-s001.zip]

Archive with 1 entries (1 files):
- diagnostics-4242646-supplementary.pdf
